# Supplementary material for: Analyzing Trajectories of Acute Cigarette Reduction Post-Introduction of an E-Cigarette Using Ecological Momentary Assessment Data
Source: Int J Environ Res Public Health. 2022 Jun 17;19(12):7452. doi: 10.3390/ijerph19127452 (PMC9223631; doi:10.3390/ijerph19127452)
Supplement: Supplementary file 1 [file ijerph-19-07452-s001.zip]

Archive with 1 entries (1 files):
- ijerph-1688564-supplementary.pdf
